# Supplementary material for: Deleterious Role of Th9 Cells in Pulmonary Fibrosis
Source: Cells. 2021 Nov 17;10(11):3209. doi: 10.3390/cells10113209 (PMC8621886; doi:10.3390/cells10113209)
Supplement: Supplementary file 1 [file cells-10-03209-s001.zip]

Archive with 1 entries (1 files):
- cells-1405421-supplementary.pptx
